# Supplementary material for: Evaluation of anti-ulcer activity of hydromethanol crude extract and solvent fractions of Vicia faba (Fabaceae) seeds in mice
Source: PLoS One. 2025 Oct 9;20(10):e0334119. doi: 10.1371/journal.pone.0334119 (PMC12510542; doi:10.1371/journal.pone.0334119)
Supplement: S1 File — (XLSX) [file pone.0334119.s001.xlsx]

## Sheet: Sheet1
Group of crude extract study	UNSL	USSL	UISL	GIVSL	PHSL	Acidity SL	UNRL	USRL	UIRL	GIVRL	PHRL	Acidity RL		UNSE	USSE	UIE	GIVSE	PHSE	AciditySE	UNRE	USRE	UIRE	GIVRE	PHRE	AcidityRE	Fraction groups	UNRF	USRF	UIF	GIVRF	PHRF	AcidityRF
1	14	14	25	0.58	4.6	9	10	12	22.09	0.6	4.6	7.5		11	12	22.09	0.42	3.7	8.5	12	14	23.17	0.47	4.3	7	1	14	14	25	0.48	4.5	8.6
1	13	13	24	0.66	4.4	8.5	13	11	23.85	0.64	4.5	7.6		10	13	21.3	0.42	3.9	8.4	13	15	24.15	0.44	4.6	8	1	13	12	23.92	0.46	4.7	7.8
1	14	14	25	0.64	4.5	7.8	14	10	24.71	0.66	4.3	8.4		12	12	23	0.39	4.2	7	14	15	25.07	0.46	4.4	7.5	1	14	14	25	0.45	4.6	8.5
1	12	14	23.17	0.63	4.7	7.5	13	12	23.92	0.58	4.6	8		10	12	21.2	0.38	4.1	7.5	13	15	24.15	0.47	4.3	7.6	1	10	12	21.2	0.46	4.4	8.2
1	3	3	14	0.6	4.6	7.6	12	10	22.83	0.67	4.4	7.8		11	10	21.64	0.41	4.4	8.3	14	14	25	0.42	4.5	7.8	1	14	12	24.86	0.43	4.8	7.6
1	14	12	24.86	0.62	4.5	8	12	12	24.86	0.62	4.6	8.5		13	11	23.69	0.39	3.9	8.6	13	12	23.92	0.43	4.4	7.6	1	9	8	19.89	0.45	4.3	8
2	14	10	14.46	0.6	4.6	8.5	11	13	12.34	0.65	4	7.5		12	12	21.33	0.4	4.3	7.99	7	8	14.26	0.47	4.6	7.8	2	12	8	12.34	0.43	4.7	8
2	12	12	23	0.56	4.1	7.5	11	12	12.06	0.62	4.2	8		13	10	22.41	0.43	3.9	8	11	10	10.24	0.45	4.5	7.6	2	9	12	16.44	0.47	4.3	8.6
2	8	14	19.75	0.59	4	8	10	10	16.86	0.66	4.4	7.8		13	10	22.41	0.4	4.3	7.7	8	10	20	0.46	4.7	6.8	2	11	12	16.86	0.44	4.5	8.4
2	13	13	16.46	0.65	4.3	7.8	9	9	15	0.64	4.3	8.5		9	7	18.66	0.48	4.4	7.8	7	6	12.53	0.42	4.8	7.7	2	8	10	16.58	0.45	4.4	7.8
2	2	2	13	0.58	4.2	7.1	11	8	18.54	0.66	4.5	8.6		8	9	16.83	0.39	4.6	8.3	9	8	18.56	0.44	4.6	7.7	2	10	11	18.54	0.46	4.7	7.4
2	8	10	19.25	0.57	4.1	7.6	9	10	20.11	0.68	4.4	8.4		11	11	18.2	0.42	4.4	7.9	12	11	19	0.47	4.5	7.2	2	9	11	20.11	0.42	4.6	7.3
3	10	10	21	0.6	4.3	8	10	8	16	0.67	4.3	8.2		12	12	19.67	0.46	3.94	7.5	8	10	19.25	0.42	4.2	7.4	3	10	10	16	0.43	4.7	7.8
3	10	10	15.54	0.62	4.7	7.2	9	10	12	0.58	4	7.2		9	8	6.67	0.39	4.3	7.7	8	4	8.33	0.44	4.7	7.2	3	9	10	12	0.46	4.6	8
3	9	13	16.64	0.66	4.6	7.8	11	9	12.56	0.64	4.2	7.6		12	8	16.31	0.4	4.5	7.8	6	5	10.24	0.43	4.6	7.3	3	8	9	12.56	0.45	4.6	7.6
3	10	10	8.33	0.64	4.5	7.5	8	9	12.54	0.66	4.7	7.8		6	8	14.48	0.42	4.4	7.6	7	6	12.46	0.44	4.4	7.8	3	11	10	12.54	0.47	4.5	8
3	1	1	12	0.63	4.4	8.4	6	7	13	0.65	4.6	8.5		11	9	15.36	0.4	4.6	7.4	9	6	12.8	0.45	4.6	7.6	3	9	10	16.58	0.42	4.3	7.6
3	11	12	8.33	0.66	4.3	7.7	6	8	12.34	0.58	4.5	8.6		7	6	14	0.38	4.3	7.2	6	5	8.33	0.42	4.5	6.8	3	8	7	14.22	0.42	4.5	6.8
4	8	8	10.56	0.57	4.3	7.4	5	4	10.08	0.49	5.4	6.8		10	12	13.74	0.45	3.8	7.2	6	6	12.83	0.41	5	6.8	4	9	8	10.08	0.43	5.2	6.6
4	5	7	5	0.58	4.5	8	5	4	6.67	0.52	5.7	6.7		9	7	6.67	0.48	4.2	7.3	0	0	5	0.4	4.9	7	4	6	6	5	0.39	4.9	6.8
4	6	8	15.66	0.55	4.1	7.5	8	10	12.66	0.49	5.5	7.2		1	1	9.88	0.46	4.4	7.6	7	5	5	0.39	5.2	6.6	4	7	6	12.66	0.41	5	7.4
4	2	2	11.33	0.61	4.2	7.8	4	8	10	0.48	5.6	7		6	6	10.02	0.42	4.3	7.5	5	6	5	0.42	4.9	7.8	4	8	9	10.36	0.4	5.3	7.4
4	6	6	12.58	0.6	4.2	7.6	2	1	12	0.46	6	6.8		3	2	12.46	0.38	4.5	7.8	6	4	11.56	0.43	4.8	6.4	4	7	8	12	0.38	5.4	7
4	0	0	5	0.58	4.4	7.4	0	0	6.67	0.47	5.6	6.5		6	8	8.33	0.41	4.1	7.5	4	5	10.48	0.4	5.1	7	4	9	8	6.67	0.43	4.8	6.8
5	4	2	12.83	0.65	4.8	6	3	4	6.67	0.47	5.8	7.2		4	3	9.64	0.4	4.8	6.7	4	2	10.56	0.42	6.3	5.8	5	12	12	12.34	0.48	4.6	8
5	2	2	11.33	0.64	5.2	7	4	5	10.22	0.48	6	6.8		5	5	12	0.38	4.6	6.5	6	5	5	0.39	6.4	6.6	5	13	12	12.06	0.47	4.4	8.3
5	0	0	5	0.66	5.5	6.7	3	2	12	0.46	6.2	6.5		5	3	16.36	0.39	4.7	6.6	5	2	10.48	0.42	6.6	6.4	5	9	10	16.86	0.45	4.2	7.8
5	3	4	10.26	0.64	6	6.5	0	0	6.67	0.46	6.6	6		0	0	6.67	0.42	4.6	6.4	4	3	10.88	0.4	6.5	5.8	5	12	14	18.34	0.43	4.7	8.4
5	1	1	5	0.58	5.8	6.8	3	2	5	0.46	6.5	5.8		3	4	10.2	0.44	4.9	6.8	1	1	5	0.37	6.3	6.2	5	11	10	18.54	0.46	4.8	7.6
5	3	2	12	0.54	6.4	6.5	2	2	10.34	0.5	6.1	6.6		0	0	6.67	0.41	4.9	6.9	0	0	5	0.42	6.2	6	5	13	14	20.11	0.45	4.5	8
	UNSL: Ulcer Number of individual mice with a single-dose study on Pylorus ligation-induced ulcer USSL: Average Ulcer severity score of individual mice with single-dose study onPylorus ligation-induced ulcer UISL: Ulcer Index of individual mice with a single-dose study on Pylorus ligation-induced ulcer GIVSL : Gastrointestinal secretion fluid of individual mice with a single-dose study on Pylorus …																									6	8	10	16	0.44	4.6	7.6
																										6	9	10	12	0.47	4.7	7.8
																										6	8	7	12.56	0.44	4.8	8
																										6	10	10	14.56	0.43	5	8.2
																										6	9	8	15.26	0.42	5	7.8
																										6	11	9	12.34	0.43	4.8	7.6
																										7	8	10	10.08	0.42	5.6	7.4
																										7	7	8	5	0.38	4.9	7.6
																										7	10	9	12.66	0.42	5.3	8
																										7	9	8	10.8	0.43	5.2	7.8
																										7	9	10	12	0.42	5	7
																										8	13	11	16.58	0.46	4.8	7.8
																										8	14	12	18.56	0.47	4.6	8
																										8	11	10	21.91	0.46	4.5	8.6
																										8	10	9	20.9	0.44	4.6	7.8
																										8	12	14	18.34	0.45	4.4	7.8
																										9	13	11	16.46	0.46	4.3	7.8
																										9	9	12	20.33	0.45	4.5	8
																										9	12	8	16.34	0.43	4.7	7.6
																										9	12	11	16.68	0.46	4.6	8.2
																										9	9	7	19.78	0.44	4.8	7.5
																										10	9	9	15.54	0.47	4.8	7.8
																										10	10	12	16.46	0.46	4.5	7.6
																										10	9	10	15.64	0.48	4.4	7.7
																										10	8	7	18.88	0.42	4.8	8
																										10	10	10	14.58	0.43	4.6	8.3
																										10	9	10	15	0.42	4.2	7.4
																										11	5	4	12.58	0.41	6.5	6.8
																										11	3	2	5	0.38	6.7	6.5
																										11	4	5	12.56	0.41	6.3	7.2
																										11	0	0	10.88	0.4	6.2	6.8
																										11	2	1	5	0.36	6	7
																										11	1	2	5	0.38	6.4	6.8
